# Supplementary material for: MicroRNA-like RNAs from the same miRNA precursors play a role in cassava chilling responses
Source: Sci Rep. 2017 Dec 7;7:17135. doi: 10.1038/s41598-017-16861-w (PMC5719433; doi:10.1038/s41598-017-16861-w)
Supplement: Supplementary file 2 — Supplemental Tables [file 41598_2017_16861_MOESM2_ESM.xlsx]

## Sheet: S1
Table S1.miRNA hairpins in Cassava and Castor bean that can generate multiple (A) 21-ntphasedand(B) half-phasedmiRNA-like RNAs. The cognate miRNAs are named as miRn.1in the column “ID”(see the main text).The annotated miRNAs were indicated in red while the second and third phased RNAs were shown in blue and orange sequentially.
(A)Six and four miRNAhairpins in Cassava and Castor bean, respectively, generate 21-nt phased multiple miRNA-like RNAs. Note that miR394 and its sibling phased multiple miRNA-like RNAs are conserved in Cassava and Castor bean.
MIR	ID	phased small RNAs on 5' arm	# of Reads	phased small RNAs on 3' arm	# ofReads
mes-miR394c	394c.1	UUGGCAUUCUGUCCACCUCC	305	AGGUGGGCAUACUGUCAAGUG	21
	394c.2	AAGGGUUUCUUACAGAGUUUA	33	AGCUCUGUUGGUCUCUCUUUG	11
rco-miR394b	394b.1	UUGGCAUUCUGUCCACCUCC	113	AGGUGGGCAUACUGCCAACUG	1
	394b.2	AAGGGUUUCUUACAGAGCUUA	120
rco-miR169b	169b.1	CAGCCAAGGAUGACUUGCCGG	92	CGGCAAGUUGUUCUUGGCUAC	1
	169b.2	UGAAGAGGUAGAGAGUGUAAUU	2	UUGUACUCUUUUCUUCUCAUG	1
rco-miR171.f	171f.1	UAUUGGCCUGGUUCACUCAGA	3	UGAUUGAGCCGUGCCAAUAUC	771
	171f.2	AAUAGUGAUUGUGAUAUUGGCC	11
mes-novel-4	novel-4.1	ACUUCUGUCUCAGAUGGCUCAC	136	AGGGCCAACAAGACAGGAGUGG	39
	novel-4.2			UGAUUGUGAGAAAAGAAGAUGAG	9
mes-novel-7b	novel-7b.1	UGAAGAUGAAGAGCUACGUAUG	64	UCACUGGCUCUCAUCUUUCAUG	2
	novel-7b.2			CUAGGCAGUCUCCUUUGGCUA	1
mes-novel-27	novel-27.1	UGGCCUUUUGAGUUUGAGAAGACA	100	UCUCAAACCCUGAAGGCCAGA	2
	novel-27.2	CACUUUUGGCUCAUGGUUCUGG	5	CAGAAGCAGGAACCAAAAGCAAG	10
mes-novel-28	novel-28.1	UUGGAAGAGCUUACUUUAAAU	495
	novel-28.2	UUGAGGCGAUUGUUCUACAUG	171
mes-novel-40	novel-40.1	UGGGUGGGUGAGUGGAUAAGA	172	UUACCCACACCACCCAUUCCAUA	71
	novel-40.2	AGUUAGGAUUAUCGGAAGGUUAUG	313	AUAGGUUUCCGAUUAUUCCUCC	8
rco-novel-60	novel-60.1	ACUUCUGUCUCAGAUGACUCACC	242	CGAGUCAUCUGACAGAAGUAG	4983
	novel-60.2	UCUUUCUCAUCUGCCAAUUUUUUG	1	CGAUUGGUGAGAUAGGAAGAUG	751
	novel-60.3	GCAGUUAUGACCUAACUCCUC	1	AGGGGUUCCGGGCAAAGCUGAA	2
(B) Nine and three miRNAhairpins in Cassava and Castor bean, respectively, generate half-phased multiplemiRNA-like RNAs. Note that novel-55 and its siblinghalf-phased multiple miRNA-like RNAs, are conserved in Cassava and Castor bean.

## Sheet: S2
Table S2 The sequences of PCR primers used in this study
type	miRNA	Mature_sequence	Reverse comperlementary	RT primer	PCR reverse primer	PCR forward primer	Adaptor		conrresponding human ID*
				Tag+reverse comperlementary	Radom+sense sequence	Tag	Radom sequence	Tag sequence
Canoncial miRNA(10)	#28	TTGGAAGAGCTTACTTTAAAT	ATTTAAAGTAAGCTCTTCCAA	ccctgctcgcagtatttgaggcATTTAAAGTA	gcggcagTTGGAAGAGCTTA	ccctgctcgcagtatttgag	gcggcag	AAccctgctcgcagtatttgag	hsa-mir-135a
	#40	TGGGTGGGTGAGTGGATAAGA	TCTTATCCACTCACCCACCCA	TCcctacgacgcagtaaatcacTCTTATCCAC	gaacacaTGGGTGGGTGAGT	TCcctacgacgcagtaaatca	gaacaca	TCcctacgacgcagtaaatcac	hsa-mir-191
	#44a	TCCAGGCAAGGAAAGCTTTTC	GAAAAGCTTTCCTTGCCTGGA	CagctccgtagtcaggatgacaGAAAAGC	gtacgcTCCAGGCAAGGAAA	Cagctccgtagtcaggatgaca	gtacgc	agctccgtagtcaggatgaca	hsa-mir-183
	#60.1	CGAGTCATCTGACAGAAGTAG	CTACTTCTGTCAGATGACTCG	CcggctaactaaccacgattctCTACTTCTGT	ctttgtttccCGAGTCATCTGA	Ccggctaactaaccacgattct	ctttgtttcc	Ccggctaactaaccacgattct	hsa-mir-27b
	miR394c.1	TTGGCATTCTGTCCACCTCC	GGAGGTGGACAGAATGCCAA	gtcgagataagctgtgtgGGAGGTGGA	gttcgcTTGGCATTCTGTCC	GCtcgtcgagataagctgtgtg	gttcgc	GCtcgtcgagataagctgtgtg	hsa-mir-143
	#54.1	TGATGCCTTAAGGGAGAGTGG	CCACTCTCCCTTAAGGCATCA	TAGagcattcgtctcgacacagCCACTCTC	tgactctgcCTGATGCCTTAA	TAGagcattcgtctcgacacag	tgactctgc	TAGagcattcgtctcgacacag	hsa-mir-7
	miR168.1	TCGCTTGGTGCAGGTCGGGAA	TTCCCGACCTGCACCAAGCGA	TcaccgtgtgcaattagaaggTTCCCGA	gctaTCGCTTGGTGCAGGT	CTcaccgtgtgcaattagaagg	gcta	CTcaccgtgtgcaattagaagg	hsa-mir-328
	miR169b.1	CAGCCAAGGATGACTTGCCGG	CCGGCAAGTCATCCTTGGCTG	ctaaattcataaccggccaaCCGGCAAGT	actcacCAGCCAAGGATGACTT	gctaaattcataaccggccaa	actcac	Cgctaaattcataaccggccaa	hsa-mir-214
	miR171h/i	TTGAGCCGCGCCAATATCACT	AGTGATATTGGCGCGGCTCAA	cGGagcctgtatcggaaattgAGTGATA	acacgacttgTTGAGCCGC	GGagcctgtatcggaaattgc	acacgactt	GGagcctgtatcggaaattgct	hsa-mir-202
	miR390b.1	AAGCTCAGGAGGGATAGCGCC	GGCGCTATCCCTCCTGAGCTT	GAgcagcgaatccacgattaGGCGCTAT	gaatggAAGCTCAGGAGGGATAG	GAgcagcgaatccacgatta	gaatgg	GGAgcagcgaatccacgattag	hsa-mir-34a
half-phase miRNA (8)	miR166b.2	TTAGTGACGTCGGACCAGGCT	AGCCTGGTCCGACGTCACTAA	ATgccaagttaggtccattcgtAGCCTGGTC	tgcacagtgccTTAGTGACGT	ATgccaagttaggtccattcgt	gcacagtgc	ATgccaagttaggtccattcgt	hsa-mir-376a
	miR171d.2	AGATATTGGTGCGGTTCAATC	GATTGAACCGCACCAATATCT	CtgactcgcccataacgataaGATTGAACCG	tgaacgtgAGATATTGGTGCG	Ctgactcgcccataacgataa	tgaacgtg	GCtgactcgcccataacgataa	hsa-mir-146b
	miR168.3	TGGATCCCGCCTTGCATCAAC	GTTGATGCAAGGCGGGATCCA	AATgcttgctcggtattagcctGTTGATG	agacaacgTGGATCCCGC	AATgcttgctcggtattagcct	agacaacg	AATgcttgctcggtattagcct	hsa-mir-30a-5p
	miR171d.3	TTGTTGTTTGATTGAGCCGTG	CACGGCTCAATCAAACAACAA	tccgtcgttctaatgcgaaCACGGCT	cctccaTTGTTGTTTGATTGAG	tccgtcgttctaatgcgaa	cctcca	GTTtccgtcgttctaatgcgaa	hsa-mir-205
	miR168.2	TGCATCAACTGAATCGGAGAC	GTCTCCGATTCAGTTGATGCA	aggctcggtattcttgttgGTCTCCGATT	gctgaagTGCATCAACTGAATC	Aggaggctcggtattcttgttg	gctgaag	Aggaggctcggtattcttgttg	hsa-mir-220
	miR390b.2	CAGGAGGGATAGCGCCATGGA	TCCATGGCGCTATCCCTCCTG	gaaacacctgcgagattcacTCCATGGC	tttgttacaCAGGAGGGATAGCG	Ggaaacacctgcgagattcac	tttgttaca	TGgaaacacctgcgagattcac	hsa-mir-127
	#44a.2	TCCAGGCAAGGAAAGCTTTTC	GAAAAGCTTTCCTTGCCTGGA	CTgactcagctcgtttgtgatgGAAAAGC	aggtaTCCAGGCAAGGAAAGC	CTgactcagctcgtttgtgatg	agcatgaa	CTgctcgacctcggaaactatg	hsa-mir-126
	#54.2	TAAGGGAGAGTGGATAAAAGC	GCTTTTATCCACTCTCCCTTA	CcgcgcctactttatgatggGCTTTTATCC	aatcgccTAAGGGAGAGTGGATA	Ccgcgcctactttatgatgg	aatcgcc	GTCcgcgcctactttatgatgg	hsa-mir-18a
phase miRNA (6)	miR169b.2	TGAAGAGGTAGAGAGTGTAATT	AATTACACTCTCTACCTCTTCA	CgtcagaaggaatgatgcacaAATTACACTC	acctgcgTGAAGAGGTAGAGAGT	Cgtcagaaggaatgatgcaca	acctgcg	Cgtcagaaggaatgatgcacag	hsa-mir-196a
	miR394c.2	AAGGGTTTCTTACAGAGTTTA	TAAACTCTGTAAGAAACCCTT	AGgataacggcaccgatctactTAAACTCTGTAA	agcctgAAGGGTTTCTTACAGAGT	AGgataacggcaccgatctact	agcctg	AGgataacggcaccgatctact	hsa-mir-19a
	miR394b.2	AAGGGTTTCTTACAGAGCTTA	TAAGCTCTGTAAGAAACCCTT	CgtcagaaggaatgatgcacaTAAGCTCTGT	acctgcgAAGGGTTTCTTACAG	Cgtcagaaggaatgatgcaca	acctgcg	Cgtcagaaggaatgatgcacag	hsa-mir-196a
	#28.2	TTGAGGCGATTGTTCTACATG	CATGTAGAACAATCGCCTCAA	ATggtcgaacgcctaacgtcCATGTAGAAC	agtgcatTTGAGGCGATTGTTC	ATggtcgaacgcctaacgtc	cgagtgcat	TAATggtcgaacgcctaacgtc	hsa-mir-218
	#40.2	AGTTAGGATTATCGGAAGGTTATG	CATAACCTTCCGATAATCCTAACT	cgcatatcgcgtcattacagaCATAACCTT	gcggagtAGTTAGGATTATCGGAA	cgcatatcgcgtcattacaga	gcggagt	Tcgcatatcgcgtcattacaga	hsa-let-7a
	#60.2	CGATTGGTGAGATAGGAAGATG	CATCTTCCTATCTCACCAATCG	gcgtaataatcgctccattcCATCTTCCTA	cgcaagaaCGATTGGTGAGATA	ggcgtaataatcgctccattc	cgcaagaag	Cggcgtaataatcgctccattc	hsa-mir-98
Note:"*" the radom and tag sequence cited those sequences used in Wang (2009) for low similarity with cassava genome.the number in bracket is idicate the number of miRNA primer in given type.

## Sheet: S3
Table S3. Target predictions of phase and half-phase miRNA-like RNAs in Cassava. The target prediction scores (score) are calculated using the scoring metric and rule by TargetFinder.
Type	ID	miR_seq (5'-3')	miR_seq (3'-5')	Score	Start	End	Alignment	Target_seq (5'-3')	Target	Annotation		GO	Molecular Function
Half-phased miRNA	miR171d.3	TTGTTGTTTGATTGAGCCGTG	GTGCCGAGTTAGTTTGTTGTT	3.5	2260	2279	.:.:: ::::::.:::::::.$	TATGGTCAATCGAACAACAG	Manes.01G234400.1	PGP11	P-glycoprotein 11	GO:0042626,GO:0016021,GO:0005524,GO:0055085	Transmembrane movement of substances
		TTGTTGTTTGATTGAGCCGTG	GTGCCGAGTTAGTTTGTTGTT	3.5	1304	1325	::: :.:::::::.:::::::$	AACGAGTTCAATCAGACAACAA	Manes.13G009200.1		Protein of unknown function (DUF1664)
		TTGTTGTTTGATTGAGCCGTG	GTGCCGAGTTAGTTTGTTGTT	4	1066	1086	.:. ::: ::::::.::::::$	TATTGCTGAATCAAGCAACAA	Manes.10G052500.1	anac078,NAC2	NAC domain containing protein 2	GO:0003677,GO:0006355	Regulation of transcription
		TTGTTGTTTGATTGAGCCGTG	GTGCCGAGTTAGTTTGTTGTT	4	505	524	::: :: ::::::::: ::::$	CACTGCCAATCAAACCACAA	Manes.10G074700.1		Protein phosphatase 2C family protein		Protein dephosphorylation, serine/threonine phosphatase activity
	miR390b.2	CAGGAGGGATAGCGCCATGGA	AGGTACCGCGATAGGGAGGAC	3.5	133	153	:.. :::.:::::::::.:::$	TTTCTGGTGCTATCCCTTCTG	Manes.17G061200.1	RKF1	receptor-like kinase in flowers 1	GO:0004672,GO:0006468	Protein kinase activity
		CAGGAGGGATAGCGCCATGGA	AGGTACCGCGATAGGGAGGAC	4	158	178	:::::::::::. ::.:::::$	TCCATGGCGCTGCCCTTCCTG	Manes.05G145200.1	PGP13	P-glycoprotein 13	GO:0042626,GO:0016021,GO:0005524,GO:0055085	Transmembrane transport
		CAGGAGGGATAGCGCCATGGA	AGGTACCGCGATAGGGAGGAC	4	923	943	:. ::::.::::::::: :::$	TTAATGGTGCTATCCCTGCTG	Manes.05G110200.1	RPK2	receptor-like protein kinase 2	GO:0004672,GO:0005524,GO:0006468,GO:0005515	Protein phosphorylation, ATP binding
		CAGGAGGGATAGCGCCATGGA	AGGTACCGCGATAGGGAGGAC	4	280	300	::: ::: :::::::.:::: $	TCCCTGGAGCTATCCTTCCTC	Manes.18G022200.1		ATP-dependent protease La (LON) domain protein	GO:0004176,GO:0006508	Proteolysis, ATP-dependent peptidase activity
Phased miRNA	miR394c.2	AAGGGTTTCTTACAGAGTTTA	ATTTGAGACATTCTTTGGGAA	3	458	478	:::..::::::::.::::.::$	TAAGTTCTGTAAGGAACCTTT	Manes.12G035400.1	ATBARD1,BARD1,ROW1	breast cancer associated RING 1
	#40.2	AGTTAGGATTATCGGAAGGTTATG	GTATTGGAAGGCTATTAGGATTGA	4	232	254	:: : ::::::::: :::::::::$	CAACCCTTCCGATCATCCTAACT	Manes.01G100300.1	UGT76E11	UDP-glucosyl transferase 76E11	GO:0008152, GO:0016758	Hexosyltransferase activity, metabolic process resulting in cell growth
Canonical miRNA	miR171d.1	TGATTGAGCCGTGCCAATATC	CTATAACCGTGCCGAGTTAGT	1	1308	1328	:::::::::.:::::::::::$	GATATTGGCGCGGCTCAATCA	Manes.02G038400.1	HAM3	GRAS family transcription factor
		TGATTGAGCCGTGCCAATATC	CTATAACCGTGCCGAGTTAGT	1	1122	1142	:::::::::.:::::::::::$	GATATTGGCGCGGCTCAATCA	Manes.05G048700.1	HAM3	GRAS family transcription factor
	miR390b.1	AAGCTCAGGAGGGATAGCGCC	CCGCGATAGGGAGGACTCGAA	2.5	928	948	::.::::::::: ::::::::$	GGTGCTATCCCTGCTGAGCTT	Manes.05G110200.1	RPK2,TOAD2	receptor-like protein kinase 2	GO:0004672,GO:0005524,GO:0006468,GO:0005515	Protein kinase activity
		AAGCTCAGGAGGGATAGCGCC	CCGCGATAGGGAGGACTCGAA	3	1918	1938	: .:::. :::::::::::::$	GCTGCTGACCCTCCTGAGCTT	Manes.10G095100.1		Concanavalin A-like lectin protein kinase family protein	GO:0030246,GO:0004672,GO:0005524,GO:0006468	Carbohydrate binding, protein phosphorylation
		AAGCTCAGGAGGGATAGCGCC	CCGCGATAGGGAGGACTCGAA	3.5	385	405	::.:::::::::.:::: :::$	GGTGCTATCCCTTCTGAACTT	Manes.17G061200.1	RKF1	receptor-like kinase in flowers 1	GO:0004672,GO:0006468	Protein phosphorylation
		AAGCTCAGGAGGGATAGCGCC	CCGCGATAGGGAGGACTCGAA	4	623	643	::: :: :.::::::::::: $	GGCACTCTTCCTCCTGAGCTG	Manes.15G137200.1	TMK1	transmembrane kinase 1	GO:0004672,GO:0005524,GO:0006468	Protein kinase activity
		AAGCTCAGGAGGGATAGCGCC	CCGCGATAGGGAGGACTCGAA	4	856	876	:: :. .:.::::::::::::$	GGAGTGGTTCCTCCTGAGCTT	Manes.05G110200.1	RPK2,TOAD2	receptor-like protein kinase 2	GO:0004672,GO:0005524,GO:0006468,GO:0005515	Protein phosphorylation
	miR394c.1	TTGGCATTCTGTCCACCTCC	CCTCCACCTGTCTTACGGTT	1	1046	1065	:::::: :::::::::::::$	GGAGGTTGACAGAATGCCAA	cassava4.1_008769m|PACid:17961576		Galactose oxidase/kelch repeat superfamily protein
		TTGGCATTCTGTCCACCTCC	CCTCCACCTGTCTTACGGTT	1	1190	1209	:::::: :::::::::::::$	GGAGGTTGACAGAATGCCAA	Manes.12G010000.1		Galactose oxidase/kelch repeat superfamily protein	GO:0005515	Protein amino acid binding
		TTGGCATTCTGTCCACCTCC	CCTCCACCTGTCTTACGGTT	1	1189	1208	:::::: :::::::::::::$	GGAGGTTGACAGAATGCCAA	Manes.13G010700.1		Galactose oxidase/kelch repeat superfamily protein	GO:0005515	Glycoprotein binding
		TTGGCATTCTGTCCACCTCC	CCTCCACCTGTCTTACGGTT	4	99	118	: ::::::.::::::.:::$	TGTGGTGGATAGAATGTCAA	cassava4.1_000867m|PACid:17985910	SPS2F	sucrose phosphate synthase 2F
		TTGGCATTCTGTCCACCTCC	CCTCCACCTGTCTTACGGTT	4	99	118	: ::::::.::::::.:::$	TGTGGTGGATAGAATGTCAA	cassava4.1_001415m|PACid:17985911	SPS2F	sucrose phosphate synthase 2F
		TTGGCATTCTGTCCACCTCC	CCTCCACCTGTCTTACGGTT	4	1707	1726	:::: :::::::::: :.::$	GGAGATGGACAGAATTCTAA	Manes.01G000400.1		S-adenosyl-L-methionine-dependent methyltransferases superfamily protein	GO:0008168	Methyltransferase activity
		TTGGCATTCTGTCCACCTCC	CCTCCACCTGTCTTACGGTT	4	1402	1421	:: : :::::::::: ::::$	GGCGTTGGACAGAATACCAA	cassava4.1_021267m|PACid:17960544	APL2	ADPGLC-PPase large subunit
		TTGGCATTCTGTCCACCTCC	CCTCCACCTGTCTTACGGTT	4	339	359	:::: :::: ::::::::::$	GGAGTTTGGAGAGAATGCCAA	Manes.03G158200.1	IIL1	isopropyl malate isomerase large subunit 1	GO:0008152	Metabolic process resulting in cell growth
		TTGGCATTCTGTCCACCTCC	CCTCCACCTGTCTTACGGTT	4	638	658	::: : : ::.::::::::::$	GGATGTTTGATAGAATGCCAA	Manes.01G065700.1		Pentatricopeptide repeat (PPR-like) superfamily protein
		TTGGCATTCTGTCCACCTCC	CCTCCACCTGTCTTACGGTT	4	2059	2077	:::::::::: :::::::$	CAAGGTGGACAGATGCCAA	Manes.04G160100.1	FY	Transducin/WD40 repeat-like superfamily protein	GO:0005515	Protein binding
	#40.1	TGGGTGGGTGAGTGGATAAGA	AGAATAGGTGAGTGGGTGGGT	3.5	1468	1489	:.::::: :::::::.:::.::$	TTTTATCACACTCACTCACTCA	cassava4.1_012180m|PACid:17991353		Histone H3 K4-specific methyltransferase SET7/9 family protein
		TGGGTGGGTGAGTGGATAAGA	AGAATAGGTGAGTGGGTGGGT	3.5	1453	1474	:.::::: :::::::.:::.::$	TTTTATCACACTCACTCACTCA	Manes.02G161300.1		Histone H3 K4-specific methyltransferase SET7/9 family protein
		TGGGTGGGTGAGTGGATAAGA	AGAATAGGTGAGTGGGTGGGT	4	223	243	:: .:.:::::::::::.::$	CCTCGTTCACTCACCCACTCA	cassava4.1_013318m|PACid:17970624	AGP31	arabinogalactan protein 31
		TGGGTGGGTGAGTGGATAAGA	AGAATAGGTGAGTGGGTGGGT	4	223	243	:: .:.:::::::::::.::$	CCTCGTTCACTCACCCACTCA	cassava4.1_013390m|PACid:17970625	AGP31	arabinogalactan protein 31
		TGGGTGGGTGAGTGGATAAGA	AGAATAGGTGAGTGGGTGGGT	4	62	82	:. :: .:::::::.::::::$	TTGTACTCACTCACTCACCCA	cassava4.1_009866m|PACid:17972891	GAUT15	galacturonosyltransferase 15
	miR395	CTGAAGTGTTTGGGGGAACTC	CTCAAGGGGGTTTGTGAAGTC	3.5	2310	2330	:. :::::::::.::.:::::$	GGATTCCCCCAAGCATTTCAG	Manes.09G147000.1	ATRX,CHR20	P-loop containing nucleoside triphosphate hydrolases superfamily protein	GO:0003677,GO:0005524,GO:0016787	Hydrolase activity
		CTGAAGTGTTTGGGGGAACTC	CTCAAGGGGGTTTGTGAAGTC	3.5	485	505	:::::::.:::::: ::::: $	GAGTTCCTCCAAACTCTTCAT	Manes.15G033600.1	APS1	ATP sulfurylase 1	GO:0004781	Sulfate adenylyltransferase (ATP) activity

## Sheet: S4
Table S4. The two gene specific primers (GSP1 and GSP2) used in the detection of cleavage sites of miRNAs onto their corresponding targets by 5'RACE experiment.
miRNA-target	Target	GSP1	Tm	product length	GSP2	Tm	product length
miR171d.3-345	Manes.01G234400.1	TGATTCCCGACTGATGGATCGTTGC	63.62	308	CGAGAGTAGCTCTGAATGTGAGCCT	63.62	150	PGP11	P-glycoprotein 11
miR390b.1-138	cassava4.1_019138m	ACAAAGGCTCCGATCCATAGCTTGC	63.62	374	AGCTCAGGAGGGATAGACAAGGAA	61.97	273
miR390b.2-RKF1	Manes.17G061200.1	GGGGCCATCCAGTCCGCTTG	66	341	GCCCAGCAAAAGTCATTGGCAAG	61.95	131	RKF1	receptor-like kinase in flowers 1
miR394c.1-038	Manes.13G010700.1	TAAGGCACGGGTGGAAGGCAGT	63.8	261	GCCACATGCAATCCACTGCCG	63.87	240		Galactose oxidase/kelch repeat superfamily protein
miR394c.1-769	Manes.12G010000.1	GCAGTGCCACAGGCGATCCA	63.95	244	CGTGGCACCAGACAACCAGG	63.95	209		Galactose oxidase/kelch repeat superfamily protein
miR394c.2-209p1	Manes.12G035400.1	ACCTTTATCCCCTCCGCTGGCT	63.8	242	CGTCAGCATAAACATGGACCTCCCA	63.62	102	BARD1	breast cancer associated RING 1
#40.1-AGP31	cassava4.1_013318m	CGACGGAGCCGGTGGTTGTG	66	293	TCGGCGGCAGAGTAGGTGTT	61.9	235	AGP31	arabinogalactan protein 31
#40.2-442p1	Manes.01G100300.1	GTGCGCAAGACGATGCCTGGA	63.87	286	GGGAGCTTATCATCTTGGCCCTGCT	65.26	206	UGT76E11	UDP-glucosyl transferase 76E11
miR395-210	Manes.09G147000.1	CCAGCATGAAAACACGAAGGGGCT	63.68	340	ACCCAGACCCATTGTATGAGCCAA	61.97	175	ATRX	P-loop containing nucleoside triphosphate hydrolases superfamily protein
5' achor Primer		GCACGAGGACACtGACATGGACtGA	65.26		GGACACTGACATGGACTGAAGGAGTA	63.57

## Sheet: S5
Table S5. The experimental validations of canonical and non-canonical miRNAs (phase and half-phase miRNAs) under four cold treatments in cassava. The number is the relative expression level comparing CA, CCA and CS to NC, and all samples use U6 as reference gene.
Types	miRNAs	SC124			C4
		CA/NC	CCA/NC	CS/NC	CA/NC	CCA/NC	CS/NC
Canonical miRNA	miR168.1	5.2	4.68	3.76	2.29	3.49	0.532
	miR390b.1	5.23	3.27	3.71	-1.16	-0.073	-2.42
	miR394c.1	1.69	2.02	2.37	1.76	2.85	0.407
	#40	-	-	-	-	-	0.727
	#54.1	0.18	0.78	1.287	1.443	0.037	2.05
Half-phased miRNA	miR166b.2	-	-	-	-	-	0.047
	miR168.2	2.49	1.685	1.86	0.88	1.95	1.495
	miR168.3	2.125	-	3.195	-	-	4
	miR171d.2	-0.69	-1.49	-1	-0.62	2.46	1.51
	miR171d.3	-0.13	-0.85	-0.46	-0.85	0.82	-1.01
	miR390b.2	-0.74	2.84	3	0.62	-0.77	-1.78
	#54.2	1.21	-0.31	0.51	-0.18	-0.94	0.31
Phased miRNA	miR394c.2	0.635	-0.88	1.54	1.18	4.21	3.61
	#28.2	1.965	3.27	2.01	1.96	1.78	0.46
	#40.2	-0.23	-0.58	-1.4	-1.51	-0.78	-0.17
Note:”#”is shorted for “novel-“.

## Sheet: S6
Table S6. The cleavage sites of several miRNA’s targets by 5’RACE experiment. The basepairing region: the corresponding region of target which base complementary with miRNAs; the upstream of basepair region: referred to the 5’ ends of the basepairing region in the target gene; the downstream of basepair region: :referred to the 3’ ends of the basepairing region in the target gene. SC124 and C4 is…
MiRNA	Target	Function	Cleavage sites
			MiRNA:target base pair region	Upstream of basepair region	Downstream of basepair region
miR171d.3	Manes.01G234400.1	PGP11	SC124:CS	-	SC124:CS
miR390b.1	4.1_019138m	unkown	-	-	SC124:CA+CCA
miR390b.2	Manes.17G061200.1	RKF1	-	SC124:CS
miR394c.1	Manes.13G010700.1	Galactose oxidase	C4:NC; C4:CS; SC124:CA+CCA; SC124:CS	-	C4:CA+CCA; C4:CS; SC124:CS
miR394c.1	Manes.12G010000.1	Galactose	-	-	C4:CS; SC124:NC; SC124:CA+CCA
miR395	Manes.09G147000.1	ATRX	SC124:CA+CCA,CS	-	SC124:NC
